# Supplementary material for: Aspergillus Infections in Cetaceans: A Systematic Review of Clinical, Ecological, and Conservation Perspectives
Source: Biology (Basel). 2025 Jun 7;14(6):664. doi: 10.3390/biology14060664 (PMC12189273; doi:10.3390/biology14060664)
Supplement: Supplementary file 1 [file biology-14-00664-s001.zip]

Archive with 1 entries (1 files):
- biology-3650643-supplementary.pdf
